# Supplementary material for: Sugarcane genes associated with sucrose content
Source: BMC Genomics. 2009 Mar 21;10:120. doi: 10.1186/1471-2164-10-120 (PMC2666766; doi:10.1186/1471-2164-10-120)
Supplement: Additional file 1 — Brix degree and sugar content of populations. Brix degree, sucrose, glucose and fructose were determined from 10-month old plants of Population 1 and 11-month old plants of Population 2. The measurements were made from juice extracted from the 9th internode. Brix measurements of these populations have been previously described [33] [file 1471-2164-10-120-S1.xls]

## Sheet: Plan1
	Additional file 1
		Genotypes	Brix	Sucrose % w/w	Glucose % w/w	Fructose % w/w
		S. spontaneum vs S. officinarum progenies 10-month-old plants (progeny 1)
	High brix genotypes	CTC98-241	18	7.311	1.322	0.988
		CTC98-242	18.6	9.183	1.43	1.014
		CTC98-243	19.2	10.956	0.649	0.602
		CTC98-244	14.6	11.161	0.633	0.646
		CTC98-246	18.8	10.974	0.709	0.545
		CTC98-252	18	6.37	0.84	0.579
		CTC98-253	19.6	11.12	0.66	0.643
		CTC98-258	18	6.739	1.116	0.865
	Low brix genotypes	CTC98-261	7	1.137	0.878	0.755
		CTC98-262	7.4	1.368	0.968	0.823
		CTC98-265	6.4	0.491	1.2	1.09
		CTC98-268	4.8	0.701	0.342	0.326
		CTC98-271	6	0.923	1.098	0.992
		CTC98-272	6.8	1.069	0.725	0.632
		CTC98-277	7.4	1.576	0.774	0.716
		CTC98-279	7.8	1.735	1.318	1.066
		SP80-180 vs SP80-4966 progenies 11-month-old plants (progeny 2)
	High brix genotypes	C158	18.3	nd	nd	nd
		C121	18.8	nd	nd	nd
		C171	16.8	nd	nd	nd
		C496	17	nd	nd	nd
		C11	19.2	nd	nd	nd
		C6	18.2	nd	nd	nd
		C113	21	nd	nd	nd
	Low brix genotypes	C436	13.9	nd	nd	nd
		C292	15	nd	nd	nd
		C231	13.9	nd	nd	nd
		C38	12.9	nd	nd	nd
		C250	11.5	nd	nd	nd
		C405	15.2	nd	nd	nd
		C144	13.2	nd	nd	nd
	nd: not determined
