# Supplementary material for: Sugarcane genes associated with sucrose content
Source: BMC Genomics. 2009 Mar 21;10:120. doi: 10.1186/1471-2164-10-120 (PMC2666766; doi:10.1186/1471-2164-10-120)
Supplement: Additional file 2 — SAS showing differential expression when high and low Brix plants were compared or when mature and immature internodes were compared using cDNA microarrays. The table also shows differential expression of the same SAS as seen in [31] for plants submitted to drought and ABA treatment. The table lists a SAS whose expression was enriched or decreased as determined by the Outliers Search Method in two technical replicates for each biological sample. The expression ratio for each technical replicate is in brackets. [file 1471-2164-10-120-S2.xls]

## Sheet: Sheet1
	Additional file 3
						Frequency				(I) Comparison of high and low brix plants									(II) Comparison of immature and mature internodes				(III) Comparison of water deprived and control plants			(IV) Comparison of ABA treated and non treated
	SAS	category	sub category 1	sub category 2	sub category 3	HB vs LB	MIn vs IIn	Drought	ABA	Progeny 1 In1 10th month (HB vs LB)	Progeny 1 In5 10th month (HB vs LB)	Progeny 1 In9 10th month (HB vs LB)	Progeny 2 In1 7th month (HB vs LB)	Progeny 2 In1 11th month (HB vs LB)	Progeny 2 In5 7th month (HB vs LB)	Progeny 2 In5 11th month (HB vs LB)	Progeny 2 In9 7th month (HB vs LB)	Progeny 2 In9 11th month (HB vs LB)	Progenie 2 HB 7th month (MIn vs Iin)	Progenie 2 HB 11th month (MIn vs Iin)	Progenie 2 LB 7th month (MIn vs Iin)	Progenie 2 LB 11th month (MIn vs Iin)	Drought 24h	Drought 72h	Drought 120h	ABA 0.5h	ABA 1h	ABA 6h	ABA 12h
	SCCCLR1022D05.g	adapter	14-3-3 protein	GF14-6	KO:K06630		1													down [4.02782, 1.94531]
	SCCCRZ1001D02.g	adapter	14-3-3 protein	GRF7	KO:K06630		4												down [1.9711, 1.84805]	down [4.72397, 3.43426]	down [3.36359, 2.04202]	down [2.44528, 1.71]
	SCEQRT1031D02.g	adapter	14-3-3 protein	GRF7	.		2													down [5.02805, 2.90794]	down [1.9, 2.56685]
	SCEQRT1025D06.g	adapter	14-3-3 protein	TaWIN1	.		1	1											down [1.95748, 1.57462]						down [1.44193, 2.63902]
	SCCCLR1022F10.g	amino acid metabolism	glycine metabolism	Glycine hydroxymethyltransferase	EC2.1.2.1		1								up [2.08493, 1.9711]			down [2, 1.86865]		down [3.83706, 2.37841]
	SCCCLR1C05G07.g	amino acid metabolism	polyamine biosynthesis	S-adenosylmethionine decarboxylase	EC4.1.1.50	1		1					up [1.90396, 1.96973]											up [2.09943, 4.50023]
	SCVPLR1049C09.g	calcium metabolism	calmodulin-binding protein	AAA family ATPase (cell division cycle protein 48 sub-family)	.		1														down [2.53151, 2.11404]
	SCCCRZ1C01H06.g	calcium metabolism	calmodulin-binding protein	Apyrase (Nucleoside diphosphatase)	EC:3.6.1.15		4	1											down [5.85634, 4.99332]	down [7.56846, 8.28212]	down [2.9897, 3.20428]	down [8.57419, 8.75435]		down [3.11666, 2.8481]
	SCJLLR1108H07.g	calcium metabolism	calmodulin-binding protein	Ca(2+)-ATPase	EC:3.6.3.8		1														down [1.94666, 1.94127]
	SCEZLB1012F10.g	calcium metabolism	calmodulin-binding protein	Cyclic nucleotide-gated calmodulin-binding ion channel	KO:K05391	1							up [1.78509, 1.99308]
	SCCCAM1001A03.g	calcium metabolism	calmodulin-binding protein	Multidrug resistant (MDR) ABC transporter	.	1						up [1.54864, 2.78949]
	SCRFLR2037F09.g	calcium metabolism	calreticulin	CRT2 Calreticulin 2	KO:K08057	1	2	1		down [1.5768, 1.58997]										down [2.12874, 1.92252]	down [2.88786, 2.86791]				up [1.57026, 2.08493]
	SCCCLR1001E04.g	carbohydrate metabolism	photosynthesis (Calvin cycle)	RUBISCO - small subunit	EC4.1.1.39		2	2	1										down [5.61778, 4.72397]			down [5.6962, 4.28709]		down [5.85634, 8.57419]	down [7.56846, 249]				up [2.82843, 2.04202]
	SCEPCL6019E04.g	carbohydrate metabolism	TCA	Malic enzyme	?		1	2												up [2.08493, 1.70882]				down [1.55186, 1.51782]	down [1.56482, 2.32947]
	SCRFLR1012F12.g	cell wall metabolism	-	Caffeic acid 3-O-methyltransferase	EC:2.1.1.76		2						up [2.12874, 2.31338]			down [1.73027, 1.54864]	up [1.7593, 1.78015]	down [1.87254, 1.60547]	up [2.86791, 2.36199]		up [3.70635, 2.65737]
	SCSGFL4193B05.g	cell wall metabolism	cytochrome P450	CYP73A5 (Cinnamic acid 4-hydroxylase)	EC 1.14.13.11	1										down [1.67481, 1.49796]
	SCEZHR1087F06.g	cell wall metabolism	cytochrome P450	CYP84A1 (ferulate-5-hydroxylase)	EC:1.14.-.-	1	2									down [2.65737, 2.09943]			up [2.63902, 4.78991]		up [3.94493, 2.9897]
	SCACSB1037A07.g	cell wall metabolism	cytochrome P450	CYP98A	EC:1.14.-.-	2								down [1.52732, 1.73267]		down [2.02792, 1.67714]
	SCCCLR2C02A05.g	cell wall metabolism	expansin	EXPA11	.	1	2									down [1.67481, 1.49796]				down [2.05623, 2.96905]	down [3.01049, 1.78757]
	SCQGRT1040G03.g	cell wall metabolism	expansin	OsEXPA23	.	1		1							up [1.88949, 1.5977]									down [5.27803, 1.49796]
	SCCCLR1048D07.g	cell wall metabolism	lignin	Phenylalanine ammonia-lyase	EC4.3.1.5	1		2								up [6.6807, 2.49666]								down [1.93187, 2.56685]	down [2.44528, 8.51496]
	SCEQRT1024E12.g	cell wall metabolism	lignin	Phenylalanine ammonia-lyase	EC4.3.1.5	1	1	2	1				up [1.68296, 2.02792]						down [2.96905, 3.89062]					down [2.44528, 10.1965]	down [14.723, 79.8932]				up [1.91853, 1.55509]
	SCSGAM1094D05.g	cell wall metabolism	lignin	Phenylalanine ammonia-lyase	EC4.3.1.5	1	1											down [1.6245, 1.62338]			down [2.96905, 1.97931]
	SCBFLR1039B05.g	cell wall metabolism	polysaccharide metabolism/secretory pathway	Xyloglucan endotransglycosylase	EC:2.4.1.207		4												down [6.6807, 7.78124]	down [12.295, 10.7034]	down [6.02099, 4.65893]	down [12.3805, 15.1369]
	SCJFRZ2007F10.g	development	ARC (armadillo/beta-catenin repeat family protein)	ARC	.	2	1	1				down [4.53154, 1.5252]		up [1.61776, 2.04202]		up [3.11666, 1.66324]						up [1.93455, 2.08493]			down [2.18859, 1.52309]
	SCSBHR1050B11.g	development	senescence-associated protein	Senescence-associated protein	.	2	1				up [1.88035, 6.1475]					up [2.01391, 2.67586]					down [3.11666, 11.3137]
	SCCCLR1068G11.g	DNA metabolism	histone	Histone H2B	.		2												down [3.13834, 3.20428]		down [3.50642, 3.24901]
	SCCCLR2002D04.g	DNA metabolism	histone	Histone H4	.		2												down [3.68075, 2.51403]		down [2.20381, 2.14355]
	SCCCLR2002G09.g	DNA metabolism	histone	Histone H4	.		2												down [8.75435, 2.05623]		down [5.81589, 2.51403]
	SCJLHR1028C12.g	DNA metabolism	histone	Histone H4	.		2												down [6.63456, 2.78949]		down [4.99332, 2.53151]
	SCCCCL6002B05.g	hormone biosynthesis	auxin	Nitrilase	EC:3.5.5.1	1		1					up [1.67249, 1.67946]											up [4.14106, 5.02805]
	SCEQRT1028H06.g	hormone biosynthesis	auxin	Nitrilase	EC:3.5.5.1		2	1												down [2.39496, 2.05623]		down [2.39496, 2.39496]		up [2.23457, 2.58471]
	SCRFLR1012D12.g	hormone biosynthesis	auxin	Nitrilase	EC:3.5.5.1	1	1	1					up [1.73508, 1.79378]							down [2.26577, 1.84421]				up [4.56306, 3.81055]
	SCVPLR2012A10.g	hormone biosynthesis	ethylene	ACC oxidase	EC:1.14.17.4	1	2										up [1.63694, 1.93187]		down [3.68075, 3.20428]		down [3.70635, 3.4822]
	SCCCRT1001E01.g	hormone biosynthesis	jasmonic acid	Lipoxygenase	EC1.13.11.12	1	4	1					down [3.01049, 2.42839]						down [6.82108, 3.27161]	down [4.65893, 6.32033]	down [27.6652, 21.4068]	down [7.01285, 25.1067]		down [5.16941, 1.5768]
	SCJFRT1007H07.g	hormone biosynthesis	jasmonic acid	Lipoxygenase	EC1.13.11.12	1	1						down [3.78423, 4.19887]								down [13.4543, 58.892]
	SCCCLR1C03G01.g	hormone biosynthesis	jasmonic acid	Omega-6 fatty acid desaturase	EC1.3.1.35	1	1	1	1							down [1.44894, 1.50943]					down [4.85678, 2.12874]		up [2.18859, 1.78757]						up [2.44528, 2.01391]
	SCCCAM2004G02.g	hormone-related	auxin	Auxin transport/auxin eflux carrier (OsPIN1c)	.	1											down [2, 1.57352]
	SCCCLR2002F08.g	hormone-related	auxin	dormancy/auxin associated family (auxin-repressed)	.	1	2							down [1.50108, 1.71238]					down [2.15846, 1.93455]	up [1.57899, 4.25748]		up [1.60659, 1.74594]
	SCRULB1060F05.g	inositol metabolism	inositol kinase	1-Phosphatidylinositol 4-kinase	EC:2.7.1.67	1									up [1.54114, 1.77399]
	SCCCLR1C02F07.g	inositol metabolism	other	myo-Inositol-1-phosphate synthase	EC5.5.1.4	1	1	2					up [1.61888, 2.04202]						down [4.25748, 2.69447]					up [9.78112, 22.9433]	up [3.45815, 1.65979]
	SCSBHR1052C05.g	inositol metabolism	other	Phosphoinositide-specific phospholipase C	EC:3.1.4.11		1													down [1.68529, 1.8391]
	SCACLR2022H05.g	lipid metabolism	.	ACP Acyl carrier protein	.		1													down [3.53081, 1.72668]
	SCRUSB1062E12.g	lipid metabolism	.	Putative triacylglycerol lipase	EC3.1.1.3	1	1	1						down [1.46612, 1.5305]						down [2.8481, 1.92252]					up [1.82513, 1.51467]
	SCAGLR2026G12.g	no match	.	.	.		1	1	3											down [4.40762, 2.37841]					up [3.01049, 2.60268]		down [2.21914, 2.15846]	down [2.56685, 3.01049]	down [1.87514, 4.37717]
	SCBFST3136A06.g	no match	.	.	.		2	2												down [1.84293, 1.43893]		down [1.64832, 1.8226]		down [2.65737, 4.02782]	down [2.01391, 16.6795]
	SCCCCL5004D02.g	no match	.	.	.		1													up [1.51362, 1.51572]
	SCCCST1001C04.g	no match	.	.	.	1											up [1.84676, 1.51152]
	SCRUAD1063D03.g	no match	.	.	.	1	1									down [2.07053, 1.79129]					up [1.77769, 1.62001]
	SCRULB2065G10.g	no match	.	.	.	1	1								down [2.05623, 2.25012]				down [11.2356, 8.22491]
	SCBGFL3095D08.g	no match	non-coding	.	.		1													up [1.7411, 2.12874]
	SCBGLR1115D10.g	no match	non-coding	.	.	1						up [2.09943, 2.18859]
	SCCCCL3001F04.g	no match	non-coding	.	.	2		1		up [3.73213, 4.78991]	up [5.27803, 2.49666]														down [2.56685, 2.75108]
	SCJFST1009H11.g	no match	non-coding	.	.	1				up [1.93455, 2.12874]
	SCRLLR1111D02.g	no match	non-coding	.	.		1	1											down [4.95883, 2.14355]					down [2.41162, 1.37459]
	SCRLST3166F11.g	no match	non-coding	.	.														down [1.62113, 1.79626]	up [1.65979, 2.25012]
	SCBGLR1096E06.g	nucleic acid metabolism	.	Inosine-5'-monophosphate dehydrogenase	EC:1.1.1.205		1														down [2.78949, 2.37841]		up [1.48865, 2.04202]		down [1.78139, 2.28153]
	SCCCRZ2002C09.g	other	.	Alpha tubulin	KO:K07374		4	3											down [3.03143, 1.58447]	down [6.32033, 3.03143]	down [3.81055, 1.51572]	down [3.01049, 1.60325]	down [1.61888, 1.6888]	down [1.67018, 1.84676]	down [1.53368, 4.78991]
	SCSBAD1084C01.g	other	.	Alpha tubulin	KO:K07374	1	3	3										down [1.95342, 1.45801]	down [2.94854, 1.60214]	down [6.27667, 3.09513]	down [4.05584, 1.752]		down [1.64718, 1.86865]	down [1.70645, 1.9917]	down [1.5042, 4.40762]
	SCCCLR2002E04.g	other	.	Bet v I pollen allergen	.	1	4						up [1.62338, 2.82843]						down [34.2967, 13.2691]	down [24.2515, 28.6408]	down [4.59479, 5.06303]	down [19.5622, 19.5622]
	SCCCLR1048F03.g	other	.	Chloroplast hypothetical protein	.	2	1				down [1.51782, 1.65979]	down [3.63008, 4.72397]				up [2.47942, 1.72429]					down [4.14106, 2.65737]
	SCCCHR1004H09.g	other	.	Cholinephosphate cytidylyltransferase	.		2													down [2.09943, 1.752]		down [1.71238, 1.64148]
	SCVPLR2005G05.g	other	.	Mob1/phocein family protein	KO:K06685	1							up [1.56374, 1.68646]
	SCUTAM2115C12.g	other	.	Programmed cell death 7	.		2													down [5.27803, 2.78949]		down [5.02805, 2.86791]
	SCCCRZ1002H08.g	other	.	Saposin B domain-containing protein	.	1									down [2.39496, 2.25012]
	SCJFRT1005C11.g	other	flavone synthase	-	-	1	2						up [3.78423, 3.18215]							down [12.042, 9.78112]		down [5.93809, 2.63902]
	SCRUFL1112F04.b	other	RNA stability	Dolichol phosphate N-acetylglucosamine-1-phosphate transferase (UDP-GlcNAc)	.	1						down [1.52414, 3.38698]
	SCJFRZ2034D04.g	other	SET-domain protein	SDG117	.	1									down [3.11666, 2.28153]
	SCSFAD1125C08.g	pathogenicity	polygalacturonase-inhibitor protein	Floral organ regulator	.	2	2								down [2.77022, 1.85832]		down [1.64604, 1.56266]		down [9.06307, 12.6407]		down [6.77396, 7.01285]
	SCVPLR2019B03.g	pathogenicity	polygalacturonase-inhibitor protein	Floral organ regulator	.		2												down [4.82323, 4.11246]		down [4.69134, 4.69134]
	SCRUAD1063C06.g	pathogenicity	polygalacturonase-inhibitor protein	PGIP1	EC:1.15.1.1		2													up [1.56917, 1.75686]		up [1.91853, 1.78509]
	SCCCSD2001E05.g	pathogenicity	protease inhibitor	Pathogenesis-related protein 5/thaumatin related	.	1		1									up [7.26015, 4.85678]							down [1.75808, 2.15846]
	SCEZRZ3098G10.g	pathogenicity	protease inhibitor	Pathogenesis-related protein 5/thaumatin related	.	1						up [3.07375, 1.82008]
	SCCCSD1003E02.g	pathogenicity	protease inhibitor	thaumatin	.	1		1									up [6.19026, 3.55537]							down [1.93053, 1.87384]
	SCJFRZ3C03H08.g	pathogenicity	R-gene	LRR	.	2								up [1.53156, 1.98206]	down [3.36359, 2.17347]	up [3.41054, 1.64262]
	SCCCLR1065F03.g	pathogenicity	R-gene	NBS-LRR	.	1									down [1.81252, 1.73027]
	SCEQRT2091B08.g	pathogenicity	R-gene	NBS-LRR	.		1													down [1.75564, 11.4716]
	SCEQRT2098H06.g	pathogenicity	R-gene	NBS-LRR	.									up [1.67481, 1.70173]	down [3.09513, 2.17347]
	SCQGSB1140F12.g	pathogenicity	R-gene	NBS-LRR	.		1													up [2.90794, 1.97794]
	SCEQRT1028C03.g	pathogenicity	R-gene transduction	PR	.	2							up [2.26577, 2.65737]				up [5.38893, 4.53154]
	SCBGLR1023D05.g	pathogenicity	R-gene transduction	Zinc finger protein (LSD1)	.	1	3	2					up [2.02792, 2.39496]						down [2.58471, 2.65737]	down [4.72397, 3.11666]		down [3.11666, 2.09943]		down [1.94531, 2.17347]	down [2.08493, 4.85678]
	SCEQRT2099H01.g	protein kinase	calcium-related	caneCDPK-27	EC:2.7.1.-		1													down [1.92652, 1.77276]
	SCVPAM1055A12.g	protein kinase	casein kinase	caneCKI-11	EC:2.7.1.-	1	1	1								up [1.63921, 1.71475]					down [2.41162, 2.18859]		up [1.70882, 2.77022]
	SCCCLR1C04G08.g	protein kinase	casein kinase	caneCKI-3	EC:2.7.1.-	1										up [1.87644, 1.65405]
	SCCCLR1022H07.g	protein kinase	cell cycle-related	caneCDK-11	EC:2.7.11.22		1														down [2.86791, 1.92119]
	SCBGLR1096C08.g	protein kinase	cell cycle-related	caneCDK-18	EC:2.7.11.22		1													down [4.34694, 2.17347]
	SCVPRT2081G05.g	protein kinase	cell cycle-related	caneCDK-3	EC:2.7.11.22	1									down [1.91853, 2.39496]
	SCRLFL1012B10.g	protein kinase	cell cycle-related	caneCDK-6	EC:2.7.11.22		1														down [1.74715, 1.94666]
	SCSBAM1084E01.g	protein kinase	MAPK/MAPKK/MAPKKK	caneMAPK-4	EC:2.7.11.24	1	2		1				up [2.11404, 1.8609]							up [1.69114, 1.91986]		up [1.71475, 1.95342]						down [43.7133, 3.605]
	SCEPAM1020A03.g	protein kinase	other	caneATN1-2	.	1										down [2.21914, 1.66786]
	SCVPCL6042B07.g	protein kinase	other	caneCyclin G-associated kinase-like protein-1	EC:2.7.11.1		1														down [1.94262, 2.02792]
	SCJFST1009G05.g	protein kinase	putative RLCK	caneRLCK-A3	EC:2.7.1.-		1													down [2.46229, 1.81252]
	SCJLRZ1026F03.g	protein kinase	putative RLCK	caneRLCK-AII2	EC:2.7.1.-		1													down [3.05252, 1.64148]
	SCQGST1034G10.g	protein kinase	putative RLCK	caneRLCK-AIV3	EC:2.7.1.-		1														down [2.09943, 2.58471]
	SCACLR1130D02.g	protein kinase	putative RLCK	caneRLCK-AVI2	EC:2.7.1.-		1	2												up [6.19026, 2.18859]				down [1.41618, 1.39185]	down [1.44493, 2.01391]
	SCBFRZ2046D07.g	protein kinase	RLCK	caneNAK-1	EC:2.7.1.-	1										down [2.18859, 2.08493]
	SCVPRZ3025A12.g	protein kinase	RLCK	canePBS1-6	.		1													down [4.16986, 3.605]
	SCJFRZ2032C08.g	protein kinase	SNF-like kinase	caneCIPK-14	EC:2.7.1.-		1	1												up [4, 2.90794]				up [2.65737, 1.79876]
	SCBFSB1046D04.g	protein kinase	SNF-like kinase	caneCIPK-16	EC:2.7.1.-	1						up [3.22657, 1.73388]
	SCMCRT2103B04.g	protein kinase	SNF-like kinase	caneCIPK-21	EC:2.7.1.-	2	1	1								up [1.75564, 1.70645]	up [1.60547, 1.99723]			up [9.31787, 6.40856]		up [8.11168, 5.57897]			down [2.09943, 2.62079]
	SCCCLR1C05B07.g	protein kinase	SNF-like kinase	caneCIPK-3	EC:2.7.1.-	1		1								up [2.20381, 3.22657]								up [3.22657, 1.45095]
	SCJLRZ1023H04.g	protein kinase	SNF-like kinase	caneCIPK-9	EC:2.7.1.-		2	1											down [2.54912, 6.10504]			down [4.08405, 4.28709]			down [2.46229, 3.65533]
	SCEPRZ1009C10.g	protein kinase	SNF-like kinase	caneOsmotic stress-activated protein kinase-1	EC:2.7.11.-		2													down [3.81055, 3.27161]		down [2.75108, 2.07053]
	SCCCST1004A07.g	protein kinase	SNF-like kinase	caneOsmotic stress-activated protein kinase-7	EC:2.7.11.-		1															down [2.25012, 2.49666]
	SCACLR2007G02.g	protein kinase	SNF-like kinase	canePKABA1-1 (abscisic acid-inducible protein kinase )	EC:2.7.1.-	2							up [1.92519, 1.87774]		up [1.58887, 1.55186]
	SCRFLR1034G06.g	protein kinase	SNF-like kinase	canePKABA1-3 (abscisic acid-inducible protein kinase )	EC:2.7.1.-	1			1				up [1.68529, 1.84805]																down [1.53475, 3.43426]
	SCCCLB1003E11.g	protein kinase	SNF-like kinase	caneREK-1	EC:2.7.1.-										down [3.73213, 2.41162]	up [3.83706, 2.77022]
	SCJFRZ2032G01.g	protein kinase	SNF-like kinase	caneSnRK1-2	EC:2.7.1.-		2	1											down [1.80125, 1.5977]		down [4.02782, 1.76296]				down [1.47427, 2.17347]
	SCCCCL5002B10.g	protein kinase	undefined	canePK-BI2	.		3													down [3.24901, 1.9602]	down [1.83783, 1.98894]	down [2.60268, 1.70055]
	SCJLLR1054C03.g	protein kinase	undefined	canePK-BIII7	.	1						up [3.53081, 2.09943]
	SCMCSD2061D05.g	protein kinase	undefined unclassified	caneUPK-46 (CBL-interacting protein kinase - CIPK)	.	1											down [1.7593, 2.25012]
	SCEZLR1052D02.g	protein metabolism	.	Proteasome regulatory subunit (RPN6)	KO:K03036		1														down [2.26577, 1.70764]
	SCAGLR1043F02.g	protein metabolism	chaperonin	HSP70 (heat shock) (Calmodulin-binding protein)	KO:K03283	2	1	2						up [1.72907, 2.34567]			up [2.63902, 3.16017]				down [2.37841, 4.08405]		up [2.56685, 3.91768]		up [1.83147, 10.0561]
	SCCCCL3120G07.g	protein metabolism	chaperonin	HSP70 (heat shock) (Calmodulin-binding protein)	KO:K03283	1		1									up [1.65979, 1.68646]								up [1.85061, 9.00047]
	SCCCRZ1003A03.g	protein metabolism	chaperonin	HSP70 (heat shock) (Calmodulin-binding protein)	KO:K03283		1													up [2.05623, 1.50943]
	SCEQLR1091A10.g	protein metabolism	ribosomal protein	60S Ribosomal protein L23	KO:K02893	1		2								down [1.96973, 1.51362]								down [1.91454, 2.65737]	down [1.80125, 2.25012]
	SCUTLR1037F12.g	protein metabolism	ribosomal protein	60S Ribosomal protein L5	KO:K02932		1	2													down [3.27161, 1.82134]			down [1.5966, 2.02792]	down [1.94127, 2.75108]
	SCEQLR1007G03.g	protein metabolism	translation factor	Elongation factor 1-alpha (calmodulin-binding)	EC:3.6.5.3	1		2							up [1.60103, 1.6888]									down [1.64035, 1.42701]	down [1.84933, 3.91768]
	SCCCLB1001D03.g	protein phosphatase	serine/threonine PPM family	PP2A/Catalytic Subunit	EC3.1.3.16		1														down [1.64947, 1.47019]
	SCEZLR1052F07.g	protein phosphatase	serine/threonine PPM family	PP2A/Subunit A	KO:K03456		1														down [1.59328, 1.80625]
	SCEPRZ1010E06.g	protein phosphatase	serine/threonine PPM family	PP2C-like	EC:3.1.3.16	2	1	2	1					down [1.54328, 1.56699]			down [1.5252, 1.55401]		down [2.14355, 1.93992]					up [16.3362, 6.19026]	up [5.35171, 12.6407]				up [2.53151, 2.32947]
	SCEZHR1088E02.g	protein phosphatase	tyrosine phosphatase	Dual Specificity Protein Phosphatases (DSPP)	EC3.1.3.48	3	1	2						up [1.60993, 2.14355]		up [3.97237, 2.60268]	up [2.54912, 3.03143]				down [3.22657, 3.50642]		up [2.31338, 2.92817]		up [1.80375, 7.31065]
	SCSBHR1056H08.g	receptor	hormone-related	EIN2 (ethylene)	.		1												up [2.78949, 1.74352]
	SCSGLR1045E07.g	receptor	receptor Ser/Thr kinase	caneLTK1-15 (leucine-rich transmembrane kinase)	.		2												down [3.27161, 3.27161]	down [4.05584, 4.46915]
	SCVPRZ3029G09.g	receptor	receptor Ser/Thr kinase	caneLTK1-16 (leucine-rich transmembrane kinase)	.		1														down [1.76541, 1.68413]
	SCCCAM2C04G08.g	receptor	receptor Ser/Thr kinase	caneLTK1-8 (leucine-rich transmembrane kinase)	.	1	2						up [1.60325, 1.7411]						down [3.86375, 6.10504]			down [4.43828, 2.86791]
	SCCCST2004D11.g	receptor	receptor Ser/Thr kinase	caneRLK lectin domain-2	.		2													up [5.1337, 3.55537]		up [9.31787, 4.08405]
	SCVPCL6041F01.g	receptor	receptor Ser/Thr kinase	caneRLK lectin domain-33	.		2	1				down [1.79378, 1.84933]					up [1.64947, 1.53368]		down [1.77154, 1.62338]		down [4.02782, 1.88426]				down [1.64035, 2.28153]
	SCCCCL3120C09.g	receptor	receptor Ser/Thr kinase	caneRLK LysM-1	.		4												down [2.8481, 2.60268]	down [6.82108, 2.69447]	down [1.9602, 1.99032]	down [5.35171, 3.65533]
	SCCCLR1072E03.g	receptor	receptor Ser/Thr kinase	caneRLK-AX3	.		1													down [3.78423, 2.58471]
	SCCCHR1004D03.g	receptor	receptor Ser/Thr kinase	caneRLK-CII1	.		1													down [3.75809, 2.01391]
	SCCCLR1024A02.g	receptor	receptor Ser/Thr kinase	caneRLK-CIII4	.	1									up [1.58887, 1.61776]
	SCCCLR1072H06.g	receptor	receptor Ser/Thr kinase	caneRLK-CIII5	.		1													down [2.26577, 1.87254]
	SCEPLR1030E06.g	receptor	receptor Ser/Thr kinase	caneRLK-D14 (LRR)	.	1							up [1.94127, 1.8]
	SCRLFL3007C04.g	receptor	receptor Ser/Thr kinase	caneRLK-D5	EC:2.7.1.-		2													down [4.92458, 3.73213]		down [3.53081, 4.31691]
	SCBFFL4114B06.g	receptor	receptor Ser/Thr kinase	caneRLK-DIII3	.	1									down [4.40762, 2.94854]
	SCJFRZ2012F04.g	receptor	receptor Ser/Thr kinase	caneRLK-DIV3	.	1						up [3.03143, 1.91057]
	SCBGFL4053F12.g	receptor	receptor Ser/Thr kinase	caneRLK-DV2	.		2		1											down [4.14106, 3.01049]		down [4, 4.16986]							up [2.12874, 4.82323]
	SCEZAM2058E08.g	receptor	receptor Ser/Thr kinase	caneRLK-DVI1	.	1								down [1.51467, 1.69114]
	SCEZHR1047A01.g	receptor	receptor Ser/Thr kinase	caneRLK-DVI10 (LRR)	.	1	1		1								up [1.62113, 1.58008]				down [1.75808, 1.71238]							down [18.507, 1.8264]
	SCCCLB1023E12.g	receptor	receptor Ser/Thr kinase	caneRLK-DXIV1 (LRR)	.		2													down [1.94801, 1.55617]	down [2.37841, 1.51047]
	SCSBLB1035F03.g	receptor	receptor Ser/Thr kinase-unclassified	caneURLK-119 (LRR)	.		1	1												down [7.26015, 4.56306]				down [1.73267, 1.67481]
	SCCCFL4094H12.g	receptor	receptor Ser/Thr kinase-unclassified	caneURLK-9	.	1									up [1.7593, 1.77399]
	SCCCLR2002H11.g	RNA metabolism	.	U3 small nucleolar RNA-associated protein 11	.	1		2							down [1.61328, 1.67946]									up [4.65893, 1.64262]	up [2.25012, 1.94396]
	SCQGHR1010D02.g	secondary metabolism	.	Terpene synthase 7	.	1	1						down [4.28709, 1.76663]								down [4.05584, 4.50023]
	SCCCRT2001H11.g	small GTPase	ARF (ADP-ribosylation factor)	ARF1	KO:K07977		3												down [2.07053, 1.73508]	down [4.34694, 2.90794]		down [2.53151, 2.12874]
	SCCCRT1001E12.g	small GTPase	rab	Ras family GTP-binding protein	KO:K07976		2													down [3.89062, 3.13834]	down [1.9292, 1.63694]
	SCCCST1007H11.g	small GTPase	rab	Ras family GTP-binding protein (ethylene-responsive)	KO:K07976		1													down [2.67586, 1.99308]
	SCVPFL3045B09.g	stress	.	Metallothionein	.		2	1	1										down [4.05584, 2.86791]		down [3.73213, 1.78139]		down [1.36794, 2.58471]						up [2.49666, 1.86607]
	SCSBHR1052E03.g	stress	ABA and stress induced	abscisic acid and stress-induced protein	.	1	1	1					up [2.17347, 2.37841]						down [3.65533, 2.78949]						down [2.77022, 2.53151]
	SCBFSB1047C02.g	stress	aluminium-induced protein	Wali7 protein	.	2		1							up [2.58471, 2.58471]		up [2.23457, 1.88035]								down [3.94493, 5.93809]
	SCCCAD1004H02.g	stress	catalase	Catalase isozyme 3	EC1.11.1.6		3	1											up [2.94854, 6.6807]	up [2.04202, 3.29436]	up [9.51366, 12.996]			down [8.33973, 2.12874]
	SCCCRZ1001C12.g	stress	cytochrome P450	CYP51 (obtusifoliol 14-demethylase)	EC:1.14.14.1		1													down [1.72429, 1.54328]
	SCQSHR1023F08.g	stress	cytochrome P450	CYP71	EC:1.14.-.-		1														down [4.43828, 4.46915]
	SCCCRZ2C04A07.g	stress	cytochrome P450	CYP71E1 (4-Hydroxyphenylacetaldehyde oxime monooxygenase)	EC 1.14.13.68		2	1												down [7.06162, 7.46426]		down [7.31065, 11.8762]			down [1.62113, 1.54328]
	SCUTAM2005B03.g	stress	cytochrome P450	CYP724B1 (OsDWARF11) (Dwarf protein 11)	EC:1.14.-.-	1						up [3.11666, 1.43197]
	SCAGLR1043E04.g	stress	cytochrome P450	CYP74A (Allene oxide synthase)	EC 4.2.1.92	2	1	1	1			down [2.92817, 2.62079]	down [2.25012, 1.86607]				up [1.86607, 2.12874]				down [5.38893, 3.55537]			down [1.97931, 1.8264]					down [2.94854, 3.07375]
	SCEZRZ1012A02.g	stress	cytochrome P450	CYP90A1	EC:1.14.-.-		3												down [6.02099, 5.35171]	down [5.89708, 3.34035]		down [4.95883, 3.09513]
	SCQGHR1012B09.g	stress	cytochrome P450	Cytochrome P450 monooxygenase	.	1	1				up [4.22807, 9.18959]										down [3.63008, 7.72749]
	SCBFFL5074C09.g	stress	drought and cold response	Alpha-1,4-glucan-protein synthase (UDP-forming) (UDP-glucose:protein transglucosylase)	EC2.4.1.112	1	3										up [1.98069, 1.60659]		down [1.71594, 4.08405]	down [3.45815, 2.63902]	down [6.6807, 6.23332]
	SCCCRZ1002E08.g	stress	drought and cold response	Aquaporin (plasma membrane)	.		2					down [1.91057, 4]					up [1.77645, 1.81127]			down [3.41054, 1.87514]		down [3.22657, 2.32947]
	SCCCST3001H12.g	stress	drought and cold response	Aquaporin (plasma membrane)	.	1	2										up [2.08493, 1.93187]			down [6.36429, 2.92817]		down [4.69134, 2.62079]
	SCEQRT2100B02.g	stress	drought and cold response	Aquaporin (plasma membrane)	.	1	2										up [2.05623, 1.95071]				down [1.96156, 1.74231]	down [3.45815, 2.51403]
	SCCCLR1024C03.g	stress	drought and cold response	Aquaporin (tonoplast intrinsic protein)	.		1									down [2.94854, 2.05623]	up [1.70173, 1.90132]					down [3.53081, 2.20381]
	SCCCRZ1001F02.g	stress	drought and cold response	Aquaporin (tonoplast intrinsic protein)	.	2	1					down [1.82134, 2.20381]				down [2.41162, 2.17347]	up [1.76786, 1.65634]					down [2.53151, 2.04202]
	SCJFLR1013A09.g	stress	drought and cold response	Cysteine proteinase	EC:3.4.22.-		1												up [1.96156, 2.73208]
	SCCCST1005H10.g	stress	drought and cold response	early-responsive to dehydration stress protein (erd3-like)	.		1	1												down [2.71321, 1.85061]				up [1.48658, 1.57352]
	SCCCRZ1002F06.g	stress	drought and cold response	Enolase	EC:4.2.1.11		2	1											down [2.25012, 2.05623]		down [3.43426, 2.17347]				down [1.52732, 2.17347]
	SCACCL6008H06.g	stress	drought and cold response	Low temperature induced (LTI)	.		1	2					up [1.66555, 2.17347]		down [2.12874, 1.72429]						up [2.23457, 3.45815]			up [6.40856, 2.11404]	up [3.91768, 6.36429]
	SCEPRZ3087C08.g	stress	drought and cold response	Low temperature induced (LTI)	.	1									down [2, 1.56374]
	SCUTST3084F06.g	stress	drought and cold response	Low temperature induced (LTI)	.	1		2					up [1.54114, 1.92652]											up [3.01049, 3.07375]	up [2.34567, 3.36359]
	SCJFLR1074E09.g	stress	drought and cold response	Low temperature induced (LTI)/Dehydrin	.		1	2											down [3.24901, 2.21914]					up [7.31065, 2.08493]	up [1.78633, 5.93809]
	SCQGLR1085F11.g	stress	drought-induced	Dehydrin	.	1	3	2							down [2.60268, 2.86791]				down [26.9087, 24.761]	down [9.44794, 10.1965]		down [13.3614, 30.0647]		up [33.5909, 4.08405]	up [3.605, 76.6386]
	SCMCFL5005A02.g	stress	glutathione peroxidase	Phospholipid hydroperoxide glutathione peroxidase	EC1.11.1.9		1															down [2.58471, 2.73208]
	SCAGFL1089C03.g	stress	glutathione S-transferase	GST-29	EC2.5.1.18	2	3	1							up [2.14355, 2.07053]		up [1.79253, 1.51887]			down [5.42642, 2.09943]	down [3.18215, 1.70645]	down [3.70635, 1.93187]			down [2.37841, 2.58471]
	SCCCCL3002C09.b	stress	glutathione S-transferase	GST-29	EC2.5.1.18	1	3	1									up [1.54221, 1.57462]			down [4.43828, 2.26577]	down [1.85832, 1.58997]	down [2.80889, 2.02792]			down [1.60214, 2.32947]
	SCUTRZ2022G04.g	stress	heat shock protein	HSP82	KO:K04079	2		1					up [1.70173, 1.72429]		up [2.14355, 2.08493]										up [1.60436, 16.5642]
	SCRFHR1009G06.g	stress	infected library	dehydration-responsive protein RD22 / BURP domain-containing protein / polygalacturonase	.	1	3										up [1.90264, 2.14355]		up [6.40856, 6.6807]	up [2.14355, 3.605]		up [2.96905, 2.71321]
	SCSFHR1043G09.g	stress	infected library	S-adenosylmethionine synthetase	EC2.5.1.6		1												up [1.91587, 3.31728]
	SCCCAD1001C08.g	stress	peroxidase	P7X	EC:1.11.1.7	1											up [2.23457, 1.72429]
	SCCCLR1024E11.g	stress	superoxide dismutase	Cu/Zn (SOD2)	EC1.15.1.1		4												down [4.28709, 2.77022]	down [3.07375, 2.21914]	down [2.92817, 2.31338]	down [2.54912, 1.88165]
	SCCCLR2C03D05.g	stress	superoxide dismutase	Cu/Zn (SODC4)	EC1.15.1.1		4												down [6.40856, 3.09513]	down [4.56306, 2.86791]	down [2.62079, 1.5768]	down [3.18215, 2.94854]	down [1.70882, 3.50642]		up [1.5966, 1.71832]
	SCJLRT1021D12.g	stress	wound-induced	Chalcone synthase 7	EC2.3.1.74	1	3						down [3.13834, 4.14106]							down [2.54912, 6.86852]	down [6.10504, 6.9644]	down [4.82323, 11.8762]
	SCVPLR2027D02.g	stress	wound-induced	Chalcone synthase 8	EC2.3.1.74	1		1					down [1.78262, 1.69702]												up [2.92817, 2.86791]
	SCJLRT1016G06.g	stress	wound-induced	Ribonuclease	EC3.1.27.1			2					up [1.83274, 2.31338]		down [3.63008, 2.63902]									up [7.46426, 5.35171]	up [10.3388, 8]
	SCCCLR2C01F06.g	stress	wound-induced	wound-responsive family protein	.	3	1							up [1.70882, 1.86348]	up [2.47942, 2.18859]		up [3.50642, 3.29436]		up [1.94936, 3.43426]
	SCUTLR2023D06.g	transcription factor	CCAAT	CCAAT-binding transcription factor (CBF-B/NF-YA) / RAPB protein	ScCA2P5	1									up [1.70055, 1.6783]
	SCCCLR1066G08.g	transcription factor	HGM (high mobility group protein)	DNA-binding protein MNB1B (HMG1-like protein)	.	1		1							up [1.58008, 1.56917]										down [1.60214, 4.92458]
	SCBFAD1046D01.g	transcription factor	HLH (helix-loop-helix)	b1-1	ScbHLH1		2												down [3.31728, 2.78949]			down [2.58471, 2.90794]
	SCCCRZ1001H05.g	transcription factor	HLH (helix-loop-helix)	bHLH transcription factor	ScbHLH7	2		1		up [2.09943, 2.28153]						up [5.16941, 3.13834]									down [3.94493, 3.43426]
	SCAGLR1021G10.g	transcription factor	homeobox	KNOTTED1 homeodomain protein	ScHB2		2													down [2.56685, 2.08493]		down [2.94854, 1.9752]
	SCRLAM1010D08.g	transcription factor	homeobox	KNOTTED1 homeodomain protein	ScHB41		2													down [3.03143, 2.54912]		down [2.58471, 2.75108]
	SCEZLB1010E10.g	transcription factor	hormone-related/auxin	B3 and AUX/IAA domains/Auxin response factor 6a (ARF6)	ScABI40	1							down [1.64718, 1.59549]
	SCCCLR1024F10.g	transcription factor	hormone-related/auxin	B3 and AUX/IAA domains/Auxin response factor 6b (ARF6)	ScARF46		1														down [2.78949, 3.27161]
	SCCCRZ1001G10.g	transcription factor	hormone-related/auxin/Aux/IAA	Auxin-responsive protein IAA16	.		4	1											down [3.78423, 2.62079]	down [6.19026, 3.43426]	down [2.20381, 1.8163]	down [4.95883, 3.43426]			down [2.54912, 3.94493]
	SCVPLR2005H03.g	transcription factor	hormone-related/auxin/Aux/IAA	Auxin-responsive protein IAA16	.		2												down [2.69447, 3.22657]		down [2.49666, 3.81055]
	SCJFRZ2009F04.g	transcription factor	hormone-related/auxin/Aux/IAA	Auxin-responsive protein IAA30	.		1													down [1.86995, 2.71321]
	SCJLLR1054C09.g	transcription factor	hormone-related/auxin/Aux/IAA	Auxin-responsive protein IAA9	.		2													down [3.38698, 1.93187]		down [2.94854, 1.91853]
	SCBGFL4052C11.g	transcription factor	hormone-related/ethylene	EIL (ethylene-insensitive3-like)	ScEIL1		1														down [1.83655, 1.63014]
	SCCCRZ1004H12.g	transcription factor	hormone-related/ethylene	EIL (ethylene-insensitive3-like)	ScEIL2	1	1					down [2.23457, 2.71321]									down [2.58471, 2.78949]
	SCUTST3086B02.g	transcription factor	hormone-related/ethylene/AP2/EREBP	AP2 domain-containing transcription factor TINY	ScEREB59		1													down [2.21914, 2.02792]
	SCCCLR1001D10.g	transcription factor	hormone-related/ethylene/AP2/EREBP	DRE binding factor 2	.		1	1													up [1.76663, 2.41162]			up [1.79626, 3.53081]
	SCCCRZ2C03D11.g	transcription factor	hormone-related/gibberellin	Scarecrow	ScGRAS71		2												down [2.18859, 3.53081]			down [3.75809, 3.01049]
	SCEPRZ1008F02.g	transcription factor	LIM (protein-protein interaction)	pollen specific LIM domain protein 1b	.		2								up [1.90792, 1.75808]			down [2.31338, 2.37841]	down [2.51403, 3.01049]			down [5.06303, 3.01049]
	SCQGLR1085G10.g	transcription factor	MADS	Floral homeotic protein APETALA1 (AP1)/Agamous-like MADS box protein (AGL7)	ScMADS17		1	1												up [1.86995, 1.61664]					down [1.44693, 3.18215]
	SCSFAD1124E07.g	transcription factor	MYB	MYB48	ScMYB70		1													up [5.31474, 3.31728]
	SCRURT2010A10.g	transcription factor	MYB	Transcription factor (myb)	ScMYB120		1													down [3.41054, 3.29436]
	SCCCLR2003E10.g	transcription factor	NAM (no apical meristem)	NAC transcription factor / GRAB2 protein (Geminivirus Rep A-binding)	ScNAC27	2						down [2.58471, 2.63902]				down [2.12874, 2.77022]
	SCRUAD1132D09.g	transcription factor	NAM (no apical meristem)	NAC transcription factor / GRAB2 protein (Geminivirus Rep A-binding)	ScNAC51								down [2.73208, 2.08493]		up [1.6783, 1.51362]
	SCACLR1130H08.g	transcription factor	zinc finger protein	C2C2/axial regulator (YABBY)/Drooping leaf	ScYAB16		1														down [2.32947, 1.88949]
	SCEZST3147A10.g	transcription factor	zinc finger protein	C3H	ScC3H84		1				up [1.8908, 2.37841]				down [2.32947, 2.09943]						down [2.02792, 1.77031]
	SCCCCL4003D08.g	transcription factor	zinc finger protein	C3H/Floral homeotic protein HUA1	ScC3H95		1														down [1.98756, 1.8163]
	SCQGRZ3011D06.g	transcription factor	zinc finger protein/alfin-like	PHD finger family protein	ScALF9		1														down [2.47942, 1.86607]
	SCUTRZ2024G05.g	transport	.	Vesicle transport v-SNARE protein	.		1													down [1.89868, 1.95071]
	SCACLR1057C07.g	two component relay	response regulator (ARR-like)	Pseudo-response regulator 73	.		1														down [2.39496, 1.97247]
	SCCCLB2004C08.g	ubiquitination	polyubiquitin	Polyubiquitin (UBQ10)	.		1														down [2.34567, 1.50316]
	SCCCLR1C03H09.g	ubiquitination	polyubiquitin	Polyubiquitin (UBQ10)	.	2					down [1.8908, 1.63807]	down [1.66786, 5.06303]
	SCVPRZ2038C12.g	ubiquitination	polyubiquitin	Polyubiquitin (UBQ10)	.	2					down [1.59328, 1.77276]	down [1.52944, 4.34694]
	SCCCCL3080A11.b	ubiquitination	polyubiquitin	Polyubiquitin (UBQ4)	.	1					down [1.67249, 1.73027]
	SCJFRT2055G07.g	ubiquitination	polyubiquitin	Polyubiquitin (UBQ4)	.	1	1										up [1.64035, 1.57243]				down [2.42839, 1.56049]
	SCQGLR2032G10.g	ubiquitination	polyubiquitin	Polyubiquitin 2	.		1														down [1.6245, 1.65061]
	SCRLSD1012E03.g	ubiquitination	ubiquitin	40S ribosomal protein S27a fusion	KO:K02977		1														down [1.8609, 2.08493]
	SCSBSD2058D04.g	ubiquitination	ubiquitin	Monoubiquitin/carboxy extension protein fusion	KO:K02977		1														down [1.89605, 1.87384]
	SCJFRZ2010A09.g	ubiquitination	ubiquitin-activating enzyme E1	UBA2	EC:6.3.2.19		1														down [2.60268, 1.78015]
	SCCCRZ2C01F09.g	ubiquitination	ubiquitin-conjugating enzyme E2	UBC11	EC:6.3.2.19	1										down [1.75443, 1.50004]
	SCVPCL6041F12.g	ubiquitination	ubiquitin-specific protease	Ubiquitin-specific protease 23	.		1														down [1.91454, 1.77645]
	SCCCCL4004C06.g	unknown protein	.	.	.		2													down [7.83536, 3.22657]		down [6.02099, 3.20428]
	SCCCLR1001A06.g	unknown protein	.	.	.	1											up [1.55509, 1.60436]						up [1.64148, 2.21914]		down [1.68997, 1.96156]
	SCCCLR1C04C02.g	unknown protein	.	.	.	1		1					down [1.55401, 2.60268]												up [3.65533, 155.417]
	SCCCRZ1001A09.g	unknown protein	.	.	.		2												down [4.14106, 2.80889]		down [2.28153, 1.67018]
	SCCCRZ2C03B08.g	unknown protein	.	.	.		2													down [3.75809, 2.07053]	up [1.95206, 4.19887]	down [3.29436, 2.54912]
	SCSBSD2029F05.g	unknown protein	.	.	.	1	2	2								down [2.75108, 2.71321]			up [16.2234, 42.5179]		up [68.1197, 69.0706]		down [2.71321, 1.60659]	up [1.39668, 1.85318]	down [3.29436, 4.34694]
	SCSGFL5C08F04.g	unknown protein	.	.	.		3												down [11.7127, 17.3878]	down [23.1029, 9.00047]		down [21.8566, 14.1232]
	SCSGSB1009D11.g	unknown protein	.	.	.	2	2	2							up [2.05623, 2.12874]		up [2.25012, 2.60268]		up [3.73213, 5.81589]	down [5.27803, 2.63902]		down [4.40762, 2.90794]		down [2.04202, 2.9897]	down [2.07053, 14.8254]
	SCUTAM2088G02.g	unknown protein	.	.	.		1	1													down [1.99585, 1.61105]				down [1.72429, 2.23457]
	SCUTFL3073E12.g	unknown protein	.	.	.		2												down [5.54044, 2.23457]		down [2.53151, 1.53368]
	SCUTST3129E01.g	unknown protein	.	.	.		3												down [2.92817, 3.41054]	down [1.88035, 1.94262]	down [1.69819, 2.17347]
	SCVPLR1049B12.g	unknown protein	.	.	.	1		1					up [1.91322, 3.27161]										down [1.83528, 1.43396]
	SCVPRT2074D04.g	unknown protein	.	.	.	1	4									up [1.88818, 1.62676]			down [10.6295, 11.3137]	down [15.1369, 19.1597]	down [7.67411, 5.93809]	down [14.8254, 16]
