# Supplementary material for: Sugarcane genes associated with sucrose content
Source: BMC Genomics. 2009 Mar 21;10:120. doi: 10.1186/1471-2164-10-120 (PMC2666766; doi:10.1186/1471-2164-10-120)
Supplement: Additional file 4 — Sugarcane and Arabidopsis orthologues similarly regulated by sucrose and glucose. Orthologies between Sugarcane and Arabidopsis were assigned using the Neighbor-Joining method [94]. The Arabidopsis orthologues were compared with the set of Arabidopsis genes regulated by glucose [30] and/or sucrose [34]. [file 1471-2164-10-120-S4.xls]

## Sheet: Plan1
		Additional file 5
		SAS	Category	sub category 1	sub category 2	Orthologues in Arabidopsis thaliana	Sugar regulation
		SCRFLR2037F09.g	calcium metabolism	calreticulin	CRT2	AT1G56340 and AT1G09210	up
		SCEQRT1024E13.g	phenylpropanoid synthesis	cell wall and defense	Phenylalanine ammonia-lyase	AT2G37040 and AT3G53260 (Sucrose) AT3G10340 (Glucose)	up
		SCCCRZ1001G10.g	transcription factor	hormone related/Aux/IAA	IAA16	AT3G04730	down
		SCACLR2007G02.g	protein kinase	SNF-like kinase	ScPKABA1-1	AT1G78290	down
		SCRFLR1034G06.g	protein kinase	SNF-like kinase	ScPKABA1-3		down
		SCQGLR1085F11.g	stress	drought-induced	Dehydrin	AT3G50980	down
